# Supplementary material for: Public Perceptions of Climate Change and Its Health Impacts: Taking Account of People’s Exposure to Floods and Air Pollution
Source: Int J Environ Res Public Health. 2022 Feb 16;19(4):2246. doi: 10.3390/ijerph19042246 (PMC8872106; doi:10.3390/ijerph19042246)
Supplement: Supplementary file 1 [file ijerph-19-02246-s001.zip]

Archive with 1 entries (1 files):
- ijerph-1584736-supplementary.pdf
